# Supplementary material for: The community‐wide effectiveness of municipal larval control programs for West Nile virus risk reduction in Co nnecticut, USA
Source: Pest Manag Sci. 2021 Aug 5;77(11):5186–201. doi: 10.1002/ps.6559 (PMC9291174; doi:10.1002/ps.6559)
Supplement: Supplementary file 2 — Appendix S2. Supporting Information [file PS-77-5186-s001.R]

rm(list=ls())
library(GLMMmisc)
library(lme4)
set.seed(12345)

######	For manuscript/discussion of my own data
######	2019: average collection was 60 - 70: median 34
######	big difference between means and medians
######		Strat: Avg 63, median 26
######		Milf: Avg 58, median 34
###### 	variance of sites ~ 0.1 - 0.2, variance of weeks ~ 2 - 2.2
######		poisson glmm overdispersed
######			obs. level re fixes issue
######				new theta estimates: st ~ 0.08, wk ~ 1.9, obs ~ 0.58
######		NB glmm simulations generate singular fits (theta ~ 2)
######	power analysis solutions
######		create overdispersion variable and simulate with glmer

#### generating dataframe - current study design
mosqdata <- expand.grid(town = 1:2, week = 1:22, location = 1:50)
mosqdata$town<- factor(paste("twn", mosqdata$town, sep = ""))
mosqdata$week <- factor(paste("wk", mosqdata$week, sep = ""))
mosqdata$location <- factor(paste(mosqdata$town, "loc", mosqdata$location, sep = ""))
mosqdata$observation <- factor(formatC(1:nrow(mosqdata), flag="0", width=3))

##### simulating data
sim.mosqdata <- function(...) {
	sim.glmm(design.data=mosqdata, 
	fixed.eff = list(intercept=log(65), town=log(c(twn1=1, twn2=0.9))),
	rand.V = c(location = 0.1, week = 2, observation = 0.5), 
	distribution = "poisson")
	}

##### simulating p-values of poisson glmm
sim.mos.pval <- function(...) {
	fit <- glmer(response ~ town + (1|location) + (1|week) + (1|observation),
			family = poisson, data = sim.mosqdata())
		coef(summary(fit))["towntwn2", "Pr(>|z|)"]
	}

##### power estimate and confidence intervals
sim.pvals <- sapply(1:1000, sim.mos.pval)
mean(sim.pvals < 0.05)
binom.test(table(factor(sim.pvals<0.05, c(T,F))))$conf.int


#####	current power: 1000 simulations, Beta ~ 0.12 (0.10, 0.14)

##### two seasons: now need to account for effect of year as a fixed effect (week is nested)
mosqdata <- expand.grid(town = 1:2, week = 1:22, location = 1:8, year = 1:3)
mosqdata$town<- factor(paste("twn", mosqdata$town, sep = ""))
mosqdata$year<- factor(paste("yr", mosqdata$year, sep = ""))
mosqdata$week <- factor(paste(mosqdata$year, "wk", mosqdata$week, sep = ""))
mosqdata$location <- factor(paste(mosqdata$town, "loc", mosqdata$location, sep = ""))
mosqdata$observation <- factor(formatC(1:nrow(mosqdata), flag="0", width=3))

sim.mosqdata <- function(...) {
	sim.glmm(design.data=mosqdata, 
	fixed.eff = list(intercept=log(65), town=log(c(twn1=1, twn2=0.9))),
	rand.V = c(location = 0.1, week = 2.0, year = 0.1, observation = 0.5), 
	distribution = "poisson")
	}
sim.mos.pval <- function(...) {
	fit <- glmer(response ~ town + year + (1|location) + (1|week) + (1|observation),
			family = poisson, data = sim.mosqdata())
		coef(summary(fit))["towntwn2", "Pr(>|z|)"]
	}
sim.mos.pval2 <- function(...) {
	fit <- glmer(response ~ town + year + (1|location) + (1|week) + (1|observation),
			family = poisson, data = sim.mosqdata())
		coef(summary(fit))["yearyr2", "Pr(>|z|)"]
	}
##	town coefficient
sim.pvals <- sapply(1:1000, sim.mos.pval)
mean(sim.pvals < 0.05)
binom.test(table(factor(sim.pvals<0.05, c(T,F))))$conf.int
##	year coefficient
sim.pvals2 <- sapply(1:1000, sim.mos.pval2)
mean(sim.pvals2 < 0.05)
binom.test(table(factor(sim.pvals2<0.05, c(T,F))))$conf.int

#####	two seasons: assuming year theta ~ 0.1, 1000 simulations beta ~ 0.14 (0.13 - 0.17) (town)
#####	two seasons: assuming year theta ~ 0.1, 1000 simulations beta ~ 0.20 (0.18 - 0.23) (year)


###### graph from prior simulations - what is having the greates impact

##### single changes in variance
##### one season, 8 sites
Pwr.st <- c(0.3, 0.16, 0.14, 0.11)
Pwr.st.ll <- c(0.26, 0.13, 0.11, 0.09)
Pwr.st.ul <- c(0.34, 0.2, 0.17, 0.14)

Pwr.wk <- c(0.3, 0.36, 0.37, 0.35)
Pwr.wk.ll <- c(0.26, 0.32, 0.33, 0.31)
Pwr.wk.ul <- c(0.34, 0.41, 0.41, 0.4)

Pwr.obs <- c(0.3, 0.31, 0.33, 0.27)
Pwr.obs.ll <- c(0.26, 0.22, 0.29, 0.24)
Pwr.obs.ul <- c(0.34, 0.36, 0.37, 0.32)

### one season, 16 sites
Pwr.st2 <- c(0.53, 0.26, 0.17, 0.12)
Pwr.st2.ll <- c(0.48, 0.22, 0.14, 0.09)
Pwr.st2.ul <- c(0.57, 0.3, 0.21, 0.15)

Pwr.wk2 <- c(0.53, 0.51, 0.54, 0.55)
Pwr.wk2.ll <- c(0.48, 0.46, 0.50, 0.51)
Pwr.wk2.ul <- c(0.57, 0.55, 0.59, 0.60)

Pwr.obs2 <- c(0.53, 0.47, 0.47, 0.39)
Pwr.obs2.ll <- c(0.48, 0.43, 0.43, 0.35)
Pwr.obs2.ul <- c(0.57, 0.52, 0.51, 0.43)

###	two seasons (fixed effect), 8 sites
Pwr.st22 <- c(0.34, 0.19, 0.16, 0.1)
Pwr.st22.ll <- c(0.29, 0.16, 0.13, 0.08)
Pwr.st22.ul <- c(0.38, 0.23, 0.19, 0.13)
Pwr.wk22 <- c(0.34,0.34, 0.33, 0.35)
Pwr.wk22.ll <- c(0.29, 0.3, 0.29, 0.3)
Pwr.wk22.ul <- c(0.38, 0.38, 0.37, 0.39)
Pwr.obs22 <- c(0.34, 0.33, 0.34, 0.34)
Pwr.obs22.ll <- c(0.29, 0.29, 0.29, 0.3)
Pwr.obs22.ul <- c(0.38, 0.37, 0.38, 0.38)

Var <- c(0.1, 0.3, 0.5, 1.0)

#### 8 sites: 1 yr & 2 yrs
par(mfrow=c(1,2), mar=c(4,4.5,1,1))
plot(Var, Pwr.st, type="p", pch=16, col=1,
	ylim=c(0,1), 
	xlab="Random Effect Variance", ylab="Power")
abline(h = 0.8, col=2, lwd=3, lty=4)
abline(h = 0.14, col=8, lwd=3, lty=4)
abline(h = 0.25, col=8, lwd=3, lty=4)
arrows(Var, Pwr.st.ll, Var, Pwr.st.ul, angle=90, code=0, lty=1)
points(Var-0.01, Pwr.wk, type="p", pch=16, col=3)
arrows(Var-0.01, Pwr.wk.ll, Var-0.01, Pwr.wk.ul, angle=90, code=0, lty=1, col=3)
points(Var+0.01, Pwr.obs, type="p", pch=16, col=4)
arrows(Var+0.01, Pwr.obs.ll, Var+0.01, Pwr.obs.ul, angle=90, code=0, lty=1, col=4)
points(Var, Pwr.st22, type="p", pch=17, col=1)
arrows(Var, Pwr.st22.ll, Var, Pwr.st22.ul, angle=90, code=0, lty=2, col=1)
points(Var-0.01, Pwr.wk22, type="p", pch=17, col=3)
arrows(Var-0.01, Pwr.wk22.ll, Var-0.01, Pwr.wk22.ul, angle=90, code=0, lty=2, col=3)
points(Var+0.01, Pwr.obs22, type="p", pch=17, col=4)
arrows(Var+0.01, Pwr.obs22.ll, Var+0.01, Pwr.obs22.ul, angle=90, code=0, lty=2, col=4)
legend(.2, 1, c("Site","Week","Observation"), col=c(1,3,4), lty=c(1,1,1), lwd=c(3,3,3))
legend(.2, .9, c("1 year", "2 years"), col=c(1,1), pch=c(16,17), lty=c(1,2))

#### 8 sites: 1 yr or 16 sites 1 yr
par(mar=c(4,3,1,1))
plot(Var, Pwr.st, type="p", pch=16, col=1,
	ylim=c(0,1), 
	xlab="Random Effect Variance", ylab="")
abline(h = 0.8, col=2, lwd=3, lty=4)
abline(h = 0.14, col=8, lwd=3, lty=4)
abline(h = 0.25, col=8, lwd=3, lty=4)
arrows(Var, Pwr.st.ll, Var, Pwr.st.ul, angle=90, code=0, lty=1)
points(Var-0.01, Pwr.wk, type="p", pch=16, col=3)
arrows(Var-0.01, Pwr.wk.ll, Var-0.01, Pwr.wk.ul, angle=90, code=0, lty=1, col=3)
points(Var+0.01, Pwr.obs, type="p", pch=16, col=4)
arrows(Var+0.01, Pwr.obs.ll, Var+0.01, Pwr.obs.ul, angle=90, code=0, lty=1, col=4)
points(Var, Pwr.st2, type="p", pch=18, col=1, lty=2)
arrows(Var, Pwr.st2.ll, Var, Pwr.st2.ul, angle=90, code=0, lty=3, col=1)
points(Var-0.01, Pwr.wk2, type="p", pch=18, col=3, lty=2)
arrows(Var-0.01, Pwr.wk2.ll, Var-0.01, Pwr.wk2.ul, angle=90, code=0, lty=3, col=3)
points(Var+0.01, Pwr.obs2, type="p", pch=18, col=4, lty=2)
arrows(Var+0.01, Pwr.obs2.ll, Var+0.01, Pwr.obs2.ul, angle=90, code=0, lty=3, col=4)
legend(.2, 1, c("Site","Week","Observation"), col=c(1,3,4), lty=c(1,1,1), lwd=c(3,3,3))
legend(.2, .9, c("8 sites", "16 sites"), col=c(1,1), pch=c(16,18), lty=c(1,2))


###### under current statistical framework, site level variance has the greatest impact on the significance
######	of outcomes


###### generate a pupal detection prevalence for each location/week combo

####### light trap data
######	Strat: 21
#####		Milf: 15
####			theta site = 0.9, theta week = 0.61, theta nb model = 1.5
####		Strat egg: 55%
####		Milf egg: 42% (Log Odds: 0.59)


mosqdata <- expand.grid(town = 1:2, week = 1:20, location = 1:5)
mosqdata$town<- factor(paste("twn", mosqdata$town, sep = ""))
mosqdata$week <- factor(paste("wk", mosqdata$week, sep = ""))
mosqdata$location <- factor(paste(mosqdata$town, "loc", mosqdata$location, sep = ""))

pupdata <- expand.grid(town = 1:2, week = 1:20, location = 1:5)
pupdata$town<- factor(paste("twn", pupdata$town, sep = ""))
pupdata$week <- factor(paste("wk", pupdata$week, sep = ""))
pupdata$location <- factor(paste(pupdata$town, "loc", pupdata$location, sep = ""))
pupdata$n <- rep(20,nrow(pupdata))

sim.mosqdata <- function(...) {
	sim.glmm(design.data=mosqdata, 
	fixed.eff = list(intercept=log(100), town=log(c(twn1=1, twn2=0.9))),
	rand.V = c(location = 0.08, week = 2), 
	distribution = "negbinomial", theta=2.6)
	}
sim.pupdata <- function(...) {
	sim.glmm(design.data=pupdata, 
	fixed.eff = list(intercept=qlogis(0.52), town=log(c(twn1=1, twn2=0.56))),
	rand.V = c(location = 0.14, week = 0.4), 
	distribution = "binomial")
	}

sim.mos.pval <- function(...) {	
	fit <- glmer(response ~	town + (1|location) + (1|week),
		family=poisson, data=sim.pupdata())
	coef(summary(fit))["towntwn2", "Pr(>|z|)"]
	}
sim.pvals <- sapply(1:2000, sim.mos.pval)
mean(sim.pvals < 0.05)
binom.test(table(factor(sim.pvals<0.05, c(T,F))))$conf.int

sim.mos.est <- function(...) {	
	fit <- glmer(response ~	town + (1|location) + (1|week),
		family=poisson, data=sim.pupdata())
	coef(summary(fit))["towntwn2", "Estimate"]
	}
sim.est <- sapply(1:2000, sim.mos.est)
mean(sim.est)
quantile(sim.est,c(0.0275, 0.975))


##### Full model with our data estimates: 20% trap reduction, OR 0.42 prevalence in treatment
##### Traps: st var = 0.3, wk var = 1.0, negbinom scale = 2
##### Prev: st var = 0.3, wk var = 0.5, binom (n=10 trials)

######### including pupal prevalence data isn't helping power to detect differences in trap collections
#########	increasing number of locations increases Power, but beyond realistic means of effort
#########	increasing expected effect size increase power (but implies an unobserved level of effort to control)

####### thinking about more quantitative data from the basins

pdata <- expand.grid(town = 1:2, week = 1:22, location = 1:10, basin = 1:20)
pdata$town<- factor(paste("twn", pdata$town, sep = ""))
pdata$week <- factor(paste("wk", pdata$week, sep = ""))
pdata$location <- factor(paste(pdata$town, "loc", pdata$location, sep = ""))
pdata$basin <- factor(paste(pdata$location, "bsn", pdata$basin, sep = ""))

mdata <- expand.grid(town = 1:2, week = 1:22, location = 1:10)
mdata$town<- factor(paste("twn", mdata$town, sep = ""))
mdata$week <- factor(paste("wk", mdata$week, sep = ""))
mdata$location <- factor(paste(mdata$town, "loc", mdata$location, sep = ""))
mdata$observation <- factor(formatC(1:nrow(mdata), flag="0", width=3))

#### simulating pupal counts per basin
sim.data <- function(...) {
	sim.glmm(design.data=pdata, 
	fixed.eff = list(intercept=log(20), town=log(c(twn1=1, twn2=0.5))),
	rand.V = c(location = 0.06, week = 0.7, basin=2), 
	distribution = "poisson")
	}

#### simulating mosquito data
sim.mdata<- function(...) {
	sim.glmm(design.data=mdata, 
	fixed.eff = list(intercept=log(100), town=log(c(twn1=1, twn2=0.8))),
	rand.V = c(location = 0.08, week = 2, observation=0.5), 
	distribution = "poisson")
	}

######## poisson/NB model - issues using raw counts. try centering - will require a lmm?
sim.pval <- function(...) {	
	dat.p <- sim.data()
		dat.p2 <- aggregate(dat.p$response, list(dat.p$town, dat.p$week, dat.p$location), mean)
		dat.p3 <- dat.p2[order(dat.p2[,1],dat.p2[,2],dat.p2[,3]),]
	dat.m <- sim.mdata()
		dat.m1 <- dat.m[order(dat.m[,1],dat.m[,2],dat.m[,3]),]
	dat.sim <- cbind(dat.m1,dat.p3$x)
		colnames(dat.sim) <- c("town","week","location","observation","collection","prev")
		dat.sim$cCollect <- dat.sim$collection - mean(dat.sim$collection)
		dat.sim$cPrev <- dat.sim$prev - mean(dat.sim$prev)
	fit <- glmer(collection ~ town + (1|week) + (1|location) + (1|observation), 
			family=poisson, data=dat.sim)
		coefs <- data.frame(coef(summary(fit)))
			coefs$p.z <- 2 * (1 - pnorm(abs(coefs$t.value)))
			coefs[1,4]	
		}
sim.pval.dat <- sapply(1:1000, sim.pval)

mean(sim.pval.dat)
quantile(sim.pval.dat, c(0.0275, 0.975))

##### with lmer (log transformed)
sim.pval <- function(...) {	
		
	dat.p <- sim.data()
		dat.p2 <- aggregate(dat.p$response, list(dat.p$town, dat.p$week, dat.p$location), mean)
		dat.p3 <- dat.p2[order(dat.p2[,1],dat.p2[,2],dat.p2[,3]),]
		
	dat.m <- sim.mdata()
		dat.m1 <- dat.m[order(dat.m[,1],dat.m[,2],dat.m[,3]),]
		
	dat.sim <- cbind(dat.m1,dat.p3$x)
		colnames(dat.sim) <- c("town","week","location","observation","collection","prev")
		
	fit <- lmer(log(collection+1) ~ log(prev+1) + (1|week) + (1|location),
			data=dat.sim)
		
	coefs <- data.frame(coef(summary(fit)))
	coefs$p.z <- 2 * (1 - pnorm(abs(coefs$t.value)))
	coefs[2,4]
		}

sim.pval.dat <- sapply(1:1000, sim.pval)

#### pvalue
mean(sim.pval.dat<0.05)
binom.test(table(factor(sim.pval.dat<0.05, c(T,F))))$conf.int

### coefficient estimate
mean(sim.pval.dat)
quantile(sim.pval.dat, c(0.0275, 0.975))

######## site level variance is driving reductions/changes in power

cr <- c(0.1, 0.3, 0.5, 1.0)
pwr.st <- c(0.32, 0.18, 0.16, 0.1)
pwr.wk <- c(0.32, 0.32, 0.29, 0.3)
pwr.yr <- c(0.32, 0.32, 0.33,0.33)

pwr.st2 <- c()
pwr.wk2 <- c(

plot(cr, pwr.st, type="b", lty=2, pch=0, ylim=c(0,0.4),
	xlab="Correlation", ylab="Power", col=2,
	main="Avg/trap = 72, 20% trap reduction in TREAT; Neg.Binom w/ shape = 2")
points(cr, pwr.st2, type="b", lty=2, pch=1,col=1)
points(cr, pwr.wk2, type="b", lty=2, pch=2,col=1)
points(cr, pwr.wk, type="b", lty=2, pch=1,col=2)
points(cr, pwr.yr, type="b", lty=2, pch=2,col=2)
legend(0.2,0.05,c("Site","Week","Year"),pch=c(0,1,2))
legend(0.2, 0.15,c("1 Season","2 Seasons"),col=c(1,2),lty=c(1,1))


################# increasing sites doesn't really change pwr
################ increasing effect sizes increases pwr (perhaps implies that much more work must be done)


mosqdata <- expand.grid(town = 1:2, week = 1:22, location = 1:8)
mosqdata$town<- factor(paste("twn", mosqdata$town, sep = ""))
mosqdata$week <- factor(paste("wk", mosqdata$week, sep = ""))
mosqdata$location <- factor(paste(mosqdata$town, "loc", mosqdata$location, sep = ""))

######from my own data, average collection was 60 - 70: median 34
###### variance of sites = 0.18, variance of weeks = 2.15

sim.mosqdata <- function(...) {
	sim.glmm(design.data=mosqdata, 
	fixed.eff = list(intercept=log(65), town=log(c(twn1=1, twn2=0.75))),
	rand.V = c(location = 0.3, week = 1), 
	distribution = "poisson")
	}

dat1 <- sim.mosqdata()
plot(dat1$week, dat1$response, data=dat1[which(dat1$town=="twn1"),])
plot(dat1$week, dat1$response, data=dat1[which(dat1$town=="twn2"),])

sim.mos.pval <- function(...) {
	fit <- glmer(response ~	town + (1|location) + (1|week),
	family=poisson, data=sim.mosqdata())
	coef(summary(fit))["towntwn2", "Pr(>|z|)"]
	}

sim.pvals <- sapply(1:500, sim.mos.pval)
binom.test(table(factor(sim.pvals<0.05, c(T,F))))$conf.int
